# Supplementary material for: Process Optimization for Manufacturing PAN-Based Conductive Yarn with Carbon Nanomaterials through Wet Spinning
Source: Polymers (Basel). 2021 Oct 14;13(20):3544. doi: 10.3390/polym13203544 (PMC8537922; doi:10.3390/polym13203544)
Supplement: Supplementary file 1 [file polymers-13-03544-s001.zip]

Archive with 1 entries (1 files):
- polymers-1380133-supplementary.pdf
